# Supplementary material for: Genomic insights into antagonistic coevolution: collagen-like protein expansion and genome plasticity in the Daphnia parasite Pasteuria ramosa
Source: G3 (Bethesda). 2026 Apr 11;16(6):jkag091. doi: 10.1093/g3journal/jkag091 (PMC13233619; doi:10.1093/g3journal/jkag091)
Supplement: jkag091_Supplementary_Data [file jkag091_supplementary_data.zip]

Archive with 6 entries (6 files):
- Supplementary_File_1_G3-2026-406704.docx
- Supplementary_File_2_G3-2026-406704.docx
- Supplementary_Table_1_G3-2026-406704.xlsx
- Supplementary_Table_2_G3-2026-406704.xlsx
- Supplementary_Table_3_G3-2026-406704.xlsx
- Supplementary_Table_4_G3-2026-406704.xlsx
