# Supplementary material for: Genomic insights into antagonistic coevolution: collagen-like protein expansion and genome plasticity in the Daphnia parasite Pasteuria ramosa
Source: G3 (Bethesda). 2026 Apr 11;16(6):jkag091. doi: 10.1093/g3journal/jkag091 (PMC13233619; doi:10.1093/g3journal/jkag091)
Supplement: jkag091_Supplementary_Data [file jkag091_supplementary_data.zip › Supplementary_Table_1_G3-2026-406704.xlsx]

## Sheet: Sheet1
Supplementary Table 1: Accession number of the species genome and proteomes used in the study
Specie Name	Proteome ID	Genbank Accession Number
Alicyclobacillus acidocaldarius	UP000001917	GCA_000024285.1
Alkaliphilus oremlandii	UP000000269	GCA_000018325.1
Bacillus cereus	UP000001417	GCA_000007825.1
Bacillus cytotoxicus	UP000002300	GCA_000017425.1
Bacillus halodurans	UP000001258	GCA_000011145.1
Bacillus subtilis	UP000001570	GCA_000009045.1
Bacillus thuringiensis	UP000011719	GCA_000341665.1
Brevibacillus brevis	UP000001877	GCA_000010165.1
Caldicellulosiruptor obsidiansis	UP000000347	GCA_000145215.1
Carnobacterium maltaromaticum	UP000000212	GCA_000317975.2
Clostridioides difficile	UP000001978	GCA_000009205.2
Clostridium acetobutylicum	UP000000814	GCA_000008765.1
Clostridium botulinum	UP000001986	GCA_000063585.1
Clostridium perfringens	UP000000818	GCA_000009685.1
Clostridium tetani	UP000001412	GCA_000007625.1
Desulfosporosinus meridiei	UP000005262	GCA_000231385.3
Desulfotomaculum reducens	UP000001556	GCA_000016165.1
Dialister succinatiphilus	UP000003277	GCA_000242435.1
Enterococcus cecorum	UP000017415	GCA_000492155.1
Enterococcus faecium	UP000325664	GCA_008728475.1
Enterococcus ureilyticus	UP000094469	GCA_001730315.1
Eubacterium rectale	UP000001477	GCA_000020605.1
Exiguobacterium spp.	UP000000716	GCA_000023045.1
Flavobacterium johnsoniae	UP000006694	GCA_000016645.1
Kyrpidia tusciae	UP000002368	GCA_000092905.1
Lactobacillus acidophilus	UP000006381	GCA_000011985.1
Lactobacillus fermentum	UP000094714	GCA_001742205.1
Lactobacillus murinus	UP000051612	GCA_001436015.1
Lactobacillus sanfranciscensis	UP000001285	GCA_000225325.1
Paenibacillus mucilaginosus	UP000007523	GCA_000250655.1
Pasteuria penetrans	NA	GCA_900538055.3
Pasteuria ramosa	NA	NA
Phascolarctobacterium succinatutens	UP000004923	GCA_000188175.1
Selenomonas infelix	UP000004129	GCA_000234095.1
Staphylococcus aureus	UP000008816	GCA_000013425.1
Streptococcus pyogenes	UP000000750	GCA_000006785.2
Streptomyces coelicolor	UP000001973	GCA_000203835.1
Symbiobacterium thermophilum	UP000000417	GCA_000009905.1
Thermaerobacter marianensis	UP000008915	GCA_000184705.1
Thermoactinomyces sp	UP000183152	GCA_900119485.1
Thermoanaerobacter italicus	UP000001552	GCA_000025645.1
Thermosediminibacter oceani	UP000000272	GCA_000144645.1
