# Supplementary material for: Genomic insights into antagonistic coevolution: collagen-like protein expansion and genome plasticity in the Daphnia parasite Pasteuria ramosa
Source: G3 (Bethesda). 2026 Apr 11;16(6):jkag091. doi: 10.1093/g3journal/jkag091 (PMC13233619; doi:10.1093/g3journal/jkag091)
Supplement: jkag091_Supplementary_Data [file jkag091_supplementary_data.zip › Supplementary_Table_2_G3-2026-406704.xlsx]

## Sheet: Sheet1
		C1	P21	P54	G18	P10	Clustering group
	PCL20	1	1	1	1	2	4
	PCL19	1	1	1	1	1	4
	PCL18	1	1	1	2	2	4
	PCL30	1	1	1	1	1	4
	PCL32	1	1	1	1	1	4
	PCL15	1	1	1	1	1	1
	PCL16	1	1	1	1	1	2
	PCL17	1	1	1	1	1	3
	PCL28	1	1	1	1	1	3
	PCL27	1	1	1	1	1	2
	PCL40	frag	1	1	frag	1	1
	PCL03	1	1	1	1	1	3
	PCL04	1	1	1	1	1	2
	PCL05	1	1	1	1	1	1
	PCL21	1	1	0	3	1	1
	PCL22	1	1	0	3	1	2
	PCL23	1	1	0	3	1	3
	PCL42	1	1	1	1	1	3
	PCL35	1	1	1	1	1	2
	PCL34	1	1	1	1	1	1
	PCL08	1	2	1	1	1	3
	PCL07	1	2	1	1	1	2
	PCL06	1	2	1	1	1	1
	PCL36	1	0	0	0	0	1
	PCL37	1	0	0	0	0	2
	PCL38	1	0	0	0	0	3
	PCL14	1	0	0	0	0	1
	PCL13	1	0	0	0	0	2
	PCL12	1	0	0	0	0	3
	PCL11	1	0	0	0	0	1
	PCL10	1	0	0	0	0	2
	PCL09	1	0	0	0	0	3
	PCL45	0	1	1	1	1	1
	PCL46	0	1	1	1	1	2
	PCL47	0	1	1	1	1	3
	PCL26	1	1	1	1	1	3
	PCL25	1	1	1	1	1	2
	PCL24	1	1	1	1	1	1
	PCL60	0	0	2	0	0	1
	PCL59	0	0	2	0	0	2
	PCL58	0	0	2	0	0	3
	PCL52	0	0	1	0	0	3
	PCL53	0	0	1	0	0	2
	PCL54	0	0	1	0	0	1
	PCL55	0	0	1	1	0	1
	PCL56	0	0	1	1	0	2
	PCL57	0	0	1	1	0	3
	PCL33	1	0	0	0	0	no group
	PCL41	1	1	1	1	0	no group
	PCL51	1	0	0	0	0	no group
	PCL48	0	1	0	0	0	no group
	PCL49	1	0	0	0	0	no group
	PCL31	1	1	1	1	1	no group
	PCL43	0	1	1	0	0	no group
	PCL44	0	1	0	0	0	no group
	PCL50	1	0	1	1	1	no group
	PCL1a	1	1	1	1	1	no group
	PCL02	1	1	1	1	1	no group
	PCL29	1	1	1	1	1	no group
	Supplementary Table 2: P. ramosa-CLPs library
	Contingency table for CLP genes of all five P. ramosa isolates used in this study. The entire set of CLP is listed in the first column. For each isolate, the number of copies of each gene is given, with the absence of a gene shown with 0 (white) and the presence with 1 (yellow), 2, and 3 (blue). “frag” indicates fragmented versions of the gene. Alternated grey background of the clustering group t…
