# Supplementary material for: Genomic insights into antagonistic coevolution: collagen-like protein expansion and genome plasticity in the Daphnia parasite Pasteuria ramosa
Source: G3 (Bethesda). 2026 Apr 11;16(6):jkag091. doi: 10.1093/g3journal/jkag091 (PMC13233619; doi:10.1093/g3journal/jkag091)
Supplement: jkag091_Supplementary_Data [file jkag091_supplementary_data.zip › Supplementary_Table_3_G3-2026-406704.xlsx]

## Sheet: Sheet1
Supplementary Table 3: P. ramosa CLPs percentage identity matrices
Heatmaps comparing percent identities of P. ramosa – CLPs. Percent identities were calculated from pairwise alignments of full protein sequences.
Group 1	Pcl05	P10	100	98.7374	97.7273	97.4747	97.7273
		G18	98.7374	100	96.9697	96.7172	96.9697
		C1	97.7273	96.9697	100	99.7475	100
		P21	97.4747	96.7172	99.7475	100	99.7475
		P54	97.7273	96.9697	100	99.7475	100
Group 1	Pcl06	P10	100	97.076	94.7674	93.314	93.314	93.0233
		G18	97.076	100	93.5673	92.1053	92.1053	91.8129
		C1	94.7674	93.5673	100	91.5698	91.5698	91.2791
		P21	93.314	92.1053	91.5698	100	100	99.7093
		P21	93.314	92.1053	91.5698	100	100	99.7093
		P54	93.0233	91.8129	91.2791	99.7093	99.7093	100
Group 1	Pcl15	P10	100	97.1074	87.6884	77.9944	91.206
		G18	97.1074	100	90.4959	67.3554	95.4545
		C1	87.6884	90.4959	100	75.4875	96.4824
		P21	77.9944	67.3554	75.4875	100	75.4875
		P54	91.206	95.4545	96.4824	75.4875	100
Group 1	Pcl21	P10	100	85	82.4047	83.6257	87.4269	88.0117
		G18	85	100	86.1765	92.6471	82.6471	83.8235
		G18	82.4047	86.1765	100	85.3372	80.6452	81.2317
		G18	83.6257	92.6471	85.3372	100	82.7485	83.9181
		C1	87.4269	82.6471	80.6452	82.7485	100	97.6608
		P21	88.0117	83.8235	81.2317	83.9181	97.6608	100
Group 1	Pcl24	P10	100	88.3582	89.9471	86.4865	86.4865
		G18	88.3582	100	86.2687	87.3874	87.3874
		C1	89.9471	86.2687	100	85.8859	85.8859
		P21	86.4865	87.3874	85.8859	100	100
		P54	86.4865	87.3874	85.8859	100	100
Group 1	Pcl34	P10	100	97.6923	96.9231	96.9231	96.9231
		G18	97.6923	100	94.8718	94.8718	94.8718
		C1	96.9231	94.8718	100	100	100
		P21	96.9231	94.8718	100	100	100
		P54	96.9231	94.8718	100	100	100
Group 1	Pcl40	P10	100	91.5816	82.9082
		P21	91.5816	100	78.8804
		P54	82.9082	78.8804	100
Group 1	Pcl45	G18	100	92.0588	81.4159
		P21	92.0588	100	85.2507
		P54	81.4159	85.2507	100
Group 1	Pcl55	G18	100	99
		P54	99	100
Group 1	Pcl58	P54	100	96
		P54	96	100
Group 2	Pcl04	P10	100	97.8328	95.6656	95.6656	95.6656
		G18	97.8328	100	96.5944	96.5944	96.5944
		C1	95.6656	96.5944	100	100	100
		P21	95.6656	96.5944	100	100	100
		P54	95.6656	96.5944	100	100	100
Group 2	Pcl07	P10	100	93.2308	91.5152	88.1098	88.1098	90.6061
		G18	93.2308	100	91.3846	89.5385	89.5385	90.1538
		C1	91.5152	91.3846	100	88.7195	88.7195	93.6364
		P21	88.1098	89.5385	88.7195	100	100	90.5488
		P21	88.1098	89.5385	88.7195	100	100	90.5488
		P54	90.6061	90.1538	93.6364	90.5488	90.5488	100
Group 2	Pcl16	P10	100	92.7835	83.125	78.5714	82.5
		G18	92.7835	100	86.5979	83.5052	86.5979
		C1	83.125	86.5979	100	75	98.75
		P21	78.5714	83.5052	75	100	75
		P54	82.5	86.5979	98.75	75	100
Group 2	Pcl22	P10	100	77.8816	76.7081	77.6398	75.7764	75.7764
		G18	77.8816	100	76.0125	80.0623	77.8816	77.8816
		G18	76.7081	76.0125	100	74.8447	73.913	73.913
		G18	77.6398	80.0623	74.8447	100	92.6154	92.6154
		C1	75.7764	77.8816	73.913	92.6154	100	100
		P21	75.7764	77.8816	73.913	92.6154	100	100
Group 2	Pcl25	P10	100	86.076	85.7595	84.8101	84.8101
		G18	86.076	100	86.076	88.3281	88.3281
		C1	85.7595	86.076	100	82.9114	82.9114
		P21	84.8101	88.3281	82.9114	100	100
		P54	84.8101	88.3281	82.9114	100	100
Group 2	Pcl27	P10	100	75.7189	78.5942	78.5942	77.6358
		G18	75.7189	100	73.6508	73.6508	75.873
		C1	78.5942	73.6508	100	100	79.0476
		P21	78.5942	73.6508	100	100	79.0476
		P54	77.6358	75.873	79.0476	79.0476	100
Group 2	Pcl35	P10	100	96.2382	96.25	96.5625	96.5625
		G18	96.2382	100	94.0439	94.0439	94.0439
		C1	96.25	94.0439	100	99.6875	99.6875
		P21	96.5625	94.0439	99.6875	100	100
		P54	96.5625	94.0439	99.6875	100	100
Group 2	Pcl46	P21	100	77.3994	83.2817	76.4706
		P10	77.3994	100	78.3951	77.1605
		G18	83.2817	78.3951	100	75.3086
		P54	76.4706	77.1605	75.3086	100
Group 2	Pcl56	G18	100	98
		P54	98	100
Group 2	Pcl59	P54	100	91
		P54	91	100
Group 3	Pcl03	P10	100	98.0815	96.6427	96.6427	96.6427
		G18	98.0815	100	96.1631	96.1631	96.1631
		C1	96.6427	96.1631	100	100	100
		P21	96.6427	96.1631	100	100	100
		P54	96.6427	96.1631	100	100	100
Group 3	Pcl08	P10	100	94.8235	92	90.5882	90.5882	91.2941
		G18	94.8235	100	91.8224	89.8824	89.8824	91.7647
		C1	92	91.8224	100	91.5294	91.5294	99.0588
		P21	90.5882	89.8824	91.5294	100	100	90.8235
		P21	90.5882	89.8824	91.5294	100	100	90.8235
		P54	91.2941	91.7647	99.0588	90.8235	90.8235	100
Group 3	Pcl17	P10	100	99.7596	96.6346	88.9423	96.6346
		G18	99.7596	100	96.3942	88.7019	96.3942
		C1	96.6346	96.3942	100	87.0813	100
		P21	88.9423	88.7019	87.0813	100	87.0813
		P54	96.6346	96.3942	100	87.0813	100
Group 3	Pcl23	P10	100	96.4286	96.4286	96.4286	90.2381	90.1809
		G18	96.4286	100	100	100	89.0476	89.4057
		G18	96.4286	100	100	100	89.0476	89.4057
		G18	96.4286	100	100	100	89.0476	89.4057
		C1	90.2381	89.0476	89.0476	89.0476	100	98.9664
		P21	90.1809	89.4057	89.4057	89.4057	98.9664	100
Group 3	Pcl26	P10	100	95.599	94.132	94.132	96.577
		G18	95.599	100	94.878	93.9024	97.066
		C1	94.132	94.878	100	92.2141	94.132
		P21	94.132	93.9024	92.2141	100	95.599
		P54	96.577	97.066	94.132	95.599	100
Group 3	Pcl28	P10	100	94.4578	89.5631	89.5631	82.5521
		G18	94.4578	100	92.4757	92.4757	85.4167
		C1	89.5631	92.4757	100	98.7864	83.5938
		P21	89.5631	92.4757	98.7864	100	83.5938
		P54	82.5521	85.4167	83.5938	83.5938	100
Group 3	Pcl42	P10	100	99.4778	97.389	97.1279	97.1279
		G18	99.4778	100	97.389	97.1279	97.1279
		C1	97.389	97.389	100	99.7389	99.7389
		P21	97.1279	97.1279	99.7389	100	100
		P54	97.1279	97.1279	99.7389	100	100
Group 3	Pcl47	P10	100	97.3934	97.3934	95.2494
		G18	97.3934	100	98.3412	96.1995
		P21	97.3934	98.3412	100	95.962
		P54	95.2494	96.1995	95.962	100
Group 3	Pcl57	G18	100	100
		P54	100	100
Group 3	Pcl60	P54	100	49
		P54	49	100
Group 4	Pcl20	P10	100	99.6047	98.8142	97.6285	97.6285	97.6285
		P10	99.6047	100	99.2095	97.2332	97.2332	97.2332
		G18	98.8142	99.2095	100	96.4427	96.4427	96.4427
		C1	97.6285	97.2332	96.4427	100	100	100
		P21	97.6285	97.2332	96.4427	100	100	100
		P54	97.6285	97.2332	96.4427	100	100	100
Group 4	Pcl18	P10	100	62.5455	97.9866	63.5556	95.3642	95.0331	95.6229
		P10	62.5455	100	61.4545	94.6667	61.8182	61.4545	61.0909
		G18	97.9866	61.4545	100	63.5556	94.2953	93.9597	93.9394
		G18	63.5556	94.6667	63.5556	100	63.1111	63.1111	63.1111
		C1	95.3642	61.8182	94.2953	63.1111	100	99.6689	100
		P21	95.0331	61.4545	93.9597	63.1111	99.6689	100	99.6633
		P54	95.6229	61.0909	93.9394	63.1111	100	99.6633	100
Group 4	Pcl19	P10	100	99.6063	96.4567	96.063	96.4567
		G18	99.6063	100	96.063	95.6693	96.063
		C1	96.4567	96.063	100	99.6063	100
		P21	96.063	95.6693	99.6063	100	99.6063
		P54	96.4567	96.063	100	99.6063	100
Group 4	Pcl30	P10	100	99.6016	97.2112	97.2112	98.008	55.9633
		G18	99.6016	100	96.8127	96.8127	97.6096	55.9633
		C1	97.2112	96.8127	100	99.2032	98.4064	55.0459
		P21	97.2112	96.8127	99.2032	100	98.8048	55.0459
		P54	98.008	97.6096	98.4064	98.8048	100	55.0459
		P54	55.9633	55.9633	55.0459	55.0459	55.0459	100
Group 4	Pcl32	P10	100	100	99.2188	99.2188	99.2188
		G18	100	100	99.2188	99.2188	99.2188
		C1	99.2188	99.2188	100	100	100
		P21	99.2188	99.2188	100	100	100
		P54	99.2188	99.2188	100	100	100
No Group	Pcl41	G18	100	69.863	80.4795
		C1	69.863	100	89.9408
		P21	80.4795	89.9408	100
No Group	Pcl50	P10	100	87.5887	88.6525	86.3799
		G18	87.5887	100	85.6209	87.4552
		C1	88.6525	85.6209	100	99.6416
		P54	86.3799	87.4552	99.6416	100
No Group	Pcl1a	G18	100	0	86.5347	84.8998	33.8315	85.208
		C1	0	100	0	0	89.6861	0
		C1	86.5347	0	100	99.4059	31.6832	100
		P21	84.8998	0	99.4059	100	32.6656	98.7673
		P54	33.8315	89.6861	31.6832	32.6656	100	32.6656
		P54	85.208	0	100	98.7673	32.6656	100
No Group	Pcl29	P10	100	82.5967	97.5138	96.3964	96.3964
		G18	82.5967	100	81.201	84.6847	84.6847
		C1	97.5138	81.201	100	96.6967	96.6967
		P21	96.3964	84.6847	96.6967	100	100
		P54	96.3964	84.6847	96.6967	100	100
No Group	Pcl31	P10	100	94.5161	93.5065	95.2941	92.8315
		G18	94.5161	100	93.0736	93.3333	92.4731
		C1	93.5065	93.0736	100	96.5368	96.9697
		P21	95.2941	93.3333	96.5368	100	98.8235
		P54	92.8315	92.4731	96.9697	98.8235	100
No Group	Pcl02	P10	100	94.9062	78.4367	78.7234	78.9894
		G18	94.9062	100	77.3585	78.0161	78.2842
		C1	78.4367	77.3585	100	100	99.7305
		P21	78.7234	78.0161	100	100	99.7368
		P54	78.9894	78.2842	99.7305	99.7368	100
Identity in percentage :			0	0
			10
			20
			30
			40
			50
			60
			70
			80
			90
			100	1
