# Supplementary material for: Genomic insights into antagonistic coevolution: collagen-like protein expansion and genome plasticity in the Daphnia parasite Pasteuria ramosa
Source: G3 (Bethesda). 2026 Apr 11;16(6):jkag091. doi: 10.1093/g3journal/jkag091 (PMC13233619; doi:10.1093/g3journal/jkag091)
Supplement: jkag091_Supplementary_Data [file jkag091_supplementary_data.zip › Supplementary_Table_4_G3-2026-406704.xlsx]

## Sheet: Sheet1
Supplementary Table 4: P. ramosa transposases identity table
Heatmaps comparing percent identities of P. ramosa transposases. Percent identities were calculated from pairwise alignments of full protein sequences.

## Sheet: IS701
	P21	NEKOFPGG_00434	100	99.05	99.29	84.94	85.8	86.42	86.42	85.42	86.52	84.18	87.23	83.1	87.23	87.94	87.94	87.47	87.47	87.47	87.23	87	87.47	87.23	87.47	87.23	87	86.13	83.77	86.52	88.18	86.76	87.47	87.71	87.71	87.47	87.94	87.94	87.94	87.71	88.18	88.42	88.42	87.71	88.42	88.42	88.42	88.42	88.42
	C1	AKNPHEEL_00524	99.05	100	99.76	84.94	85.8	86.42	86.42	85.42	86.76	84.18	87.23	83.1	87.23	87.47	87.47	87.47	87.47	87.47	87.23	87	87	86.76	87	86.76	87	86.13	83.77	86.52	88.18	87	87.47	87.94	87.94	87.47	87.94	87.94	87.94	87.94	88.18	88.42	88.42	87.71	88.42	88.42	88.42	88.42	88.42
	P54	LAFNNIIH_00055	99.29	99.76	100	85.26	86.11	86.73	86.73	85.71	87.01	84.43	87.47	83.38	87.47	87.71	87.71	87.71	87.71	87.71	87.47	87.23	87.23	87	87.23	87	87.23	86.37	84.01	86.79	88.42	87	87.71	87.94	87.94	87.71	88.18	88.18	88.18	87.94	88.42	88.65	88.65	87.94	88.65	88.65	88.65	88.65	88.65
	C1	AKNPHEEL_00327	84.94	84.94	85.26	100	98.72	98.72	98.4	85.25	87.18	86.54	86.86	85.55	87.82	87.82	87.82	88.46	88.46	88.46	88.46	87.82	87.18	87.18	87.5	87.18	88.46	89.1	89.1	88.78	88.46	88.46	88.46	88.14	88.14	88.14	89.1	89.1	89.1	88.78	88.46	89.42	89.42	89.1	89.1	89.1	89.1	89.1	89.1
	P54	LAFNNIIH_01304	85.8	85.8	86.11	98.72	100	98.77	99.07	85.25	87.04	86.54	87.65	85.55	88.27	88.58	88.58	89.2	89.2	89.2	89.2	88.58	87.96	87.96	88.27	87.96	89.2	89.1	89.81	89.51	89.2	88.89	89.2	88.89	88.89	88.58	89.81	89.81	89.81	89.51	89.2	90.12	90.12	89.81	89.81	89.81	89.81	89.81	89.81
	C1	AKNPHEEL_00337	86.42	86.42	86.73	98.72	98.77	100	99.07	86.07	87.65	87.18	88.27	86.33	88.89	89.2	89.2	89.81	89.81	89.81	89.81	89.2	88.58	88.58	88.89	88.58	89.81	89.1	90.43	90.12	89.81	89.51	89.81	89.51	89.51	89.2	90.43	90.43	90.43	90.12	89.81	90.74	90.74	90.43	90.43	90.43	90.43	90.43	90.43
	P54	LAFNNIIH_01314	86.42	86.42	86.73	98.4	99.07	99.07	100	85.66	87.35	86.86	87.96	85.94	88.58	88.89	88.89	89.51	89.51	89.51	89.51	88.89	88.27	88.27	88.58	88.27	89.51	88.78	90.12	89.81	89.51	89.2	89.51	89.2	89.2	88.89	90.12	90.12	90.12	89.81	89.51	90.43	90.43	90.12	90.12	90.12	90.12	90.12	90.12
	P54	LAFNNIIH_00422	85.42	85.42	85.71	85.25	85.25	86.07	85.66	100	89.02	90.38	89.21	89.21	90.67	91.55	91.55	91.55	91.55	91.55	91.25	90.38	91.25	90.96	90.96	90.67	90.38	90.96	85.55	91.41	92.42	91.25	91.25	91.25	91.25	91.55	92.13	92.13	92.13	91.84	91.84	92.13	92.13	91.84	92.13	92.13	92.13	92.13	92.13
	P21	NEKOFPGG_01243	86.52	86.76	87.01	87.18	87.04	87.65	87.35	89.02	100	92.93	90.44	89.71	92.65	93.63	93.63	93.63	93.63	93.63	93.38	93.14	93.14	92.89	93.14	92.89	92.65	93.18	91.67	92.72	93.87	92.4	93.14	93.38	93.38	93.38	93.87	93.87	93.87	93.63	94.12	94.12	94.12	93.38	94.12	94.12	94.12	94.12	94.12
	P21	NEKOFPGG_01250	84.18	84.18	84.43	86.54	86.54	87.18	86.86	90.38	92.93	100	90.02	89.3	92.46	93.19	93.19	93.67	93.67	93.67	93.43	92.21	92.7	92.46	92.7	92.46	91.73	93.19	88.45	92.76	92.94	91.97	92.7	92.94	92.94	92.94	93.19	93.19	93.19	92.94	93.43	93.67	93.67	93.43	93.67	93.67	93.67	93.67	93.67
	P21	NEKOFPGG_01312	87.23	87.23	87.47	86.86	87.65	88.27	87.96	89.21	90.44	90.02	100	88.73	93.14	93.38	93.38	93.38	93.38	93.38	93.14	93.38	93.38	93.14	93.38	93.14	93.14	92.21	89.02	92.72	94.8	92.67	93.38	93.85	93.85	93.38	94.09	94.09	94.09	93.85	94.09	94.33	94.33	93.62	94.33	94.33	94.33	94.33	94.33
	G18	KIHDDOKB_00779	83.1	83.1	83.38	85.55	85.55	86.33	85.94	89.21	89.71	89.3	88.73	100	92.39	92.11	92.11	92.68	92.68	92.68	92.68	91.83	91.27	91.27	91.27	91.55	93.52	93.24	88.6	92.41	93.52	93.8	94.65	94.37	94.37	93.24	94.93	94.93	94.93	94.65	93.52	93.8	93.8	93.52	94.37	94.37	94.37	94.37	94.37
	G18	KIHDDOKB_00868	87.23	87.23	87.47	87.82	88.27	88.89	88.58	90.67	92.65	92.46	93.14	92.39	100	97.87	97.87	98.35	98.35	98.35	98.11	97.4	96.93	96.69	96.93	97.16	95.98	96.35	92.6	97.04	96.93	96.22	97.16	97.4	97.4	97.16	97.64	97.64	97.64	97.4	97.87	97.64	97.64	97.4	98.11	98.11	98.11	98.11	98.11
	P21	NEKOFPGG_00902	87.94	87.47	87.71	87.82	88.58	89.2	88.89	91.55	93.63	93.19	93.38	92.11	97.87	100	100	99.53	99.53	99.53	99.29	98.58	99.05	98.82	99.05	99.29	95.98	96.11	92.6	97.04	97.4	96.22	97.16	97.4	97.4	97.16	97.64	97.64	97.64	97.4	97.87	97.64	97.64	97.87	98.11	98.11	98.11	98.11	98.11
	P21	NEKOFPGG_00494	87.94	87.47	87.71	87.82	88.58	89.2	88.89	91.55	93.63	93.19	93.38	92.11	97.87	100	100	99.53	99.53	99.53	99.29	98.58	99.05	98.82	99.05	99.29	95.98	96.11	92.6	97.04	97.4	96.22	97.16	97.4	97.4	97.16	97.64	97.64	97.64	97.4	97.87	97.64	97.64	97.87	98.11	98.11	98.11	98.11	98.11
	P21	NEKOFPGG_00896	87.47	87.47	87.71	88.46	89.2	89.81	89.51	91.55	93.63	93.67	93.38	92.68	98.35	99.53	99.53	100	100	100	99.76	98.58	98.58	98.35	98.58	98.82	96.45	96.59	93.08	97.57	97.4	96.69	97.64	97.87	97.87	97.64	98.11	98.11	98.11	97.87	98.35	98.11	98.11	98.35	98.58	98.58	98.58	98.58	98.58
	P21	NEKOFPGG_00483	87.47	87.47	87.71	88.46	89.2	89.81	89.51	91.55	93.63	93.67	93.38	92.68	98.35	99.53	99.53	100	100	100	99.76	98.58	98.58	98.35	98.58	98.82	96.45	96.59	93.08	97.57	97.4	96.69	97.64	97.87	97.87	97.64	98.11	98.11	98.11	97.87	98.35	98.11	98.11	98.35	98.58	98.58	98.58	98.58	98.58
	P54	LAFNNIIH_00362	87.47	87.47	87.71	88.46	89.2	89.81	89.51	91.55	93.63	93.67	93.38	92.68	98.35	99.53	99.53	100	100	100	99.76	98.58	98.58	98.35	98.58	98.82	96.45	96.59	93.08	97.57	97.4	96.69	97.64	97.87	97.87	97.64	98.11	98.11	98.11	97.87	98.35	98.11	98.11	98.35	98.58	98.58	98.58	98.58	98.58
	P21	NEKOFPGG_00744	87.23	87.23	87.47	88.46	89.2	89.81	89.51	91.25	93.38	93.43	93.14	92.68	98.11	99.29	99.29	99.76	99.76	99.76	100	98.82	98.35	98.58	98.82	99.05	96.22	96.59	93.08	97.57	97.4	96.69	97.64	97.87	97.87	97.4	98.11	98.11	98.11	97.87	98.11	98.11	98.11	98.35	98.58	98.58	98.58	98.58	98.58
	P54	LAFNNIIH_00326	87	87	87.23	87.82	88.58	89.2	88.89	90.38	93.14	92.21	93.38	91.83	97.4	98.58	98.58	98.58	98.58	98.58	98.82	100	98.58	98.82	99.05	99.29	96.22	95.86	92.84	96.77	98.11	96.45	96.93	97.16	97.16	96.69	97.4	97.4	97.4	97.16	97.4	97.87	97.87	97.4	97.87	97.87	97.87	97.87	97.87
	P21	NEKOFPGG_01315	87.47	87	87.23	87.18	87.96	88.58	88.27	91.25	93.14	92.7	93.38	91.27	96.93	99.05	99.05	98.58	98.58	98.58	98.35	98.58	100	99.29	99.53	99.29	95.51	95.13	91.65	95.96	97.87	95.27	96.22	96.45	96.45	96.22	96.69	96.69	96.69	96.45	96.93	97.16	97.16	96.93	97.16	97.16	97.16	97.16	97.16
	P21	NEKOFPGG_00616	87.23	86.76	87	87.18	87.96	88.58	88.27	90.96	92.89	92.46	93.14	91.27	96.69	98.82	98.82	98.35	98.35	98.35	98.58	98.82	99.29	100	99.76	99.53	95.27	95.13	91.65	95.96	97.87	95.27	96.22	96.45	96.45	95.98	96.69	96.69	96.69	96.45	96.69	97.16	97.16	96.93	97.16	97.16	97.16	97.16	97.16
	P21	NEKOFPGG_01251	87.47	87	87.23	87.5	88.27	88.89	88.58	90.96	93.14	92.7	93.38	91.27	96.93	99.05	99.05	98.58	98.58	98.58	98.82	99.05	99.53	99.76	100	99.76	95.51	95.38	91.89	96.23	98.11	95.51	96.45	96.69	96.69	96.22	96.93	96.93	96.93	96.69	96.93	97.4	97.4	97.16	97.4	97.4	97.4	97.4	97.4
	P21	NEKOFPGG_00965	87.23	86.76	87	87.18	87.96	88.58	88.27	90.67	92.89	92.46	93.14	91.55	97.16	99.29	99.29	98.82	98.82	98.82	99.05	99.29	99.29	99.53	99.76	100	95.74	95.62	92.12	96.5	97.87	95.74	96.69	96.93	96.93	96.45	97.16	97.16	97.16	96.93	97.16	97.16	97.16	97.4	97.64	97.64	97.64	97.64	97.64
	P10	KDEDJJAP_00814	87	87	87.23	88.46	89.2	89.81	89.51	90.38	92.65	91.73	93.14	93.52	95.98	95.98	95.98	96.45	96.45	96.45	96.22	96.22	95.51	95.27	95.51	95.74	100	95.38	92.6	96.23	97.16	97.16	96.45	97.64	97.64	96.93	97.87	97.87	97.87	97.64	97.64	97.16	97.16	97.16	97.4	97.4	97.4	97.4	97.4
	P54	LAFNNIIH_00967	86.13	86.13	86.37	89.1	89.1	89.1	88.78	90.96	93.18	93.19	92.21	93.24	96.35	96.11	96.11	96.59	96.59	96.59	96.59	95.86	95.13	95.13	95.38	95.62	95.38	100	92.38	96.38	96.84	96.35	97.08	97.32	97.32	96.84	97.57	97.57	97.57	97.32	97.32	97.57	97.57	97.32	98.05	98.05	98.05	98.05	98.05
	P54	LAFNNIIH_00114	83.77	83.77	84.01	89.1	89.81	90.43	90.12	85.55	91.67	88.45	89.02	88.6	92.6	92.6	92.6	93.08	93.08	93.08	93.08	92.84	91.65	91.65	91.89	92.12	92.6	92.38	100	98.38	93.56	93.56	93.56	93.79	93.79	93.08	94.51	94.51	94.51	94.27	93.79	94.51	94.51	94.03	94.51	94.51	94.51	94.51	94.51
	G18	KIHDDOKB_01214	86.52	86.52	86.79	88.78	89.51	90.12	89.81	91.41	92.72	92.76	92.72	92.41	97.04	97.04	97.04	97.57	97.57	97.57	97.57	96.77	95.96	95.96	96.23	96.5	96.23	96.38	98.38	100	97.04	97.57	97.04	97.3	97.3	96.5	98.11	98.11	98.11	97.84	97.3	98.11	98.11	98.65	98.11	98.11	98.11	98.11	98.11
	G18	KIHDDOKB_01386	88.18	88.18	88.42	88.46	89.2	89.81	89.51	92.42	93.87	92.94	94.8	93.52	96.93	97.4	97.4	97.4	97.4	97.4	97.4	98.11	97.87	97.87	98.11	97.87	97.16	96.84	93.56	97.04	100	97.4	97.87	98.11	98.11	97.4	98.82	98.82	98.82	98.58	98.11	98.82	98.82	98.11	98.82	98.82	98.82	98.82	98.82
	G18	KIHDDOKB_01312	86.76	87	87	88.46	88.89	89.51	89.2	91.25	92.4	91.97	92.67	93.8	96.22	96.22	96.22	96.69	96.69	96.69	96.69	96.45	95.27	95.27	95.51	95.74	97.16	96.35	93.56	97.57	97.4	100	97.16	97.64	97.64	97.16	98.58	98.58	98.58	98.82	97.4	98.11	98.11	97.64	98.11	98.11	98.11	98.11	98.11
	P10	KDEDJJAP_00193	87.47	87.47	87.71	88.46	89.2	89.81	89.51	91.25	93.14	92.7	93.38	94.65	97.16	97.16	97.16	97.64	97.64	97.64	97.64	96.93	96.22	96.22	96.45	96.69	96.45	97.08	93.56	97.04	97.87	97.16	100	98.35	98.35	97.64	98.58	98.58	98.58	98.35	98.35	98.58	98.58	98.35	99.05	99.05	99.05	99.05	99.05
	P10	KDEDJJAP_00454	87.71	87.94	87.94	88.14	88.89	89.51	89.2	91.25	93.38	92.94	93.85	94.37	97.4	97.4	97.4	97.87	97.87	97.87	97.87	97.16	96.45	96.45	96.69	96.93	97.64	97.32	93.79	97.3	98.11	97.64	98.35	100	100	97.87	98.82	98.82	98.82	98.82	98.58	98.82	98.82	98.58	99.29	99.29	99.29	99.29	99.29
	P10	KDEDJJAP_01432	87.71	87.94	87.94	88.14	88.89	89.51	89.2	91.25	93.38	92.94	93.85	94.37	97.4	97.4	97.4	97.87	97.87	97.87	97.87	97.16	96.45	96.45	96.69	96.93	97.64	97.32	93.79	97.3	98.11	97.64	98.35	100	100	97.87	98.82	98.82	98.82	98.82	98.58	98.82	98.82	98.58	99.29	99.29	99.29	99.29	99.29
	G18	KIHDDOKB_01328	87.47	87.47	87.71	88.14	88.58	89.2	88.89	91.55	93.38	92.94	93.38	93.24	97.16	97.16	97.16	97.64	97.64	97.64	97.4	96.69	96.22	95.98	96.22	96.45	96.93	96.84	93.08	96.5	97.4	97.16	97.64	97.87	97.87	100	98.11	98.11	98.11	97.87	99.29	98.11	98.11	97.87	98.58	98.58	98.58	98.58	98.58
	G18	KIHDDOKB_01128	87.94	87.94	88.18	89.1	89.81	90.43	90.12	92.13	93.87	93.19	94.09	94.93	97.64	97.64	97.64	98.11	98.11	98.11	98.11	97.4	96.69	96.69	96.93	97.16	97.87	97.57	94.51	98.11	98.82	98.58	98.58	98.82	98.82	98.11	100	100	100	99.76	98.82	99.05	99.05	98.82	99.53	99.53	99.53	99.53	99.53
	G18	KIHDDOKB_01436	87.94	87.94	88.18	89.1	89.81	90.43	90.12	92.13	93.87	93.19	94.09	94.93	97.64	97.64	97.64	98.11	98.11	98.11	98.11	97.4	96.69	96.69	96.93	97.16	97.87	97.57	94.51	98.11	98.82	98.58	98.58	98.82	98.82	98.11	100	100	100	99.76	98.82	99.05	99.05	98.82	99.53	99.53	99.53	99.53	99.53
	P10	KDEDJJAP_00568	87.94	87.94	88.18	89.1	89.81	90.43	90.12	92.13	93.87	93.19	94.09	94.93	97.64	97.64	97.64	98.11	98.11	98.11	98.11	97.4	96.69	96.69	96.93	97.16	97.87	97.57	94.51	98.11	98.82	98.58	98.58	98.82	98.82	98.11	100	100	100	99.76	98.82	99.05	99.05	98.82	99.53	99.53	99.53	99.53	99.53
	G18	KIHDDOKB_01254	87.71	87.94	87.94	88.78	89.51	90.12	89.81	91.84	93.63	92.94	93.85	94.65	97.4	97.4	97.4	97.87	97.87	97.87	97.87	97.16	96.45	96.45	96.69	96.93	97.64	97.32	94.27	97.84	98.58	98.82	98.35	98.82	98.82	97.87	99.76	99.76	99.76	100	98.58	98.82	98.82	98.58	99.29	99.29	99.29	99.29	99.29
	G18	KIHDDOKB_00860	88.18	88.18	88.42	88.46	89.2	89.81	89.51	91.84	94.12	93.43	94.09	93.52	97.87	97.87	97.87	98.35	98.35	98.35	98.11	97.4	96.93	96.69	96.93	97.16	97.64	97.32	93.79	97.3	98.11	97.4	98.35	98.58	98.58	99.29	98.82	98.82	98.82	98.58	100	98.82	98.82	98.58	99.29	99.29	99.29	99.29	99.29
	P54	LAFNNIIH_00526	88.42	88.42	88.65	89.42	90.12	90.74	90.43	92.13	94.12	93.67	94.33	93.8	97.64	97.64	97.64	98.11	98.11	98.11	98.11	97.87	97.16	97.16	97.4	97.16	97.16	97.57	94.51	98.11	98.82	98.11	98.58	98.82	98.82	98.11	99.05	99.05	99.05	98.82	98.82	100	100	99.05	99.53	99.53	99.53	99.53	99.53
	P54	LAFNNIIH_01270	88.42	88.42	88.65	89.42	90.12	90.74	90.43	92.13	94.12	93.67	94.33	93.8	97.64	97.64	97.64	98.11	98.11	98.11	98.11	97.87	97.16	97.16	97.4	97.16	97.16	97.57	94.51	98.11	98.82	98.11	98.58	98.82	98.82	98.11	99.05	99.05	99.05	98.82	98.82	100	100	99.05	99.53	99.53	99.53	99.53	99.53
	G18	KIHDDOKB_01272	87.71	87.71	87.94	89.1	89.81	90.43	90.12	91.84	93.38	93.43	93.62	93.52	97.4	97.87	97.87	98.35	98.35	98.35	98.35	97.4	96.93	96.93	97.16	97.4	97.16	97.32	94.03	98.65	98.11	97.64	98.35	98.58	98.58	97.87	98.82	98.82	98.82	98.58	98.58	99.05	99.05	100	99.29	99.29	99.29	99.29	99.29
	G18	KIHDDOKB_00272	88.42	88.42	88.65	89.1	89.81	90.43	90.12	92.13	94.12	93.67	94.33	94.37	98.11	98.11	98.11	98.58	98.58	98.58	98.58	97.87	97.16	97.16	97.4	97.64	97.4	98.05	94.51	98.11	98.82	98.11	99.05	99.29	99.29	98.58	99.53	99.53	99.53	99.29	99.29	99.53	99.53	99.29	100	100	100	100	100
	G18	KIHDDOKB_00284	88.42	88.42	88.65	89.1	89.81	90.43	90.12	92.13	94.12	93.67	94.33	94.37	98.11	98.11	98.11	98.58	98.58	98.58	98.58	97.87	97.16	97.16	97.4	97.64	97.4	98.05	94.51	98.11	98.82	98.11	99.05	99.29	99.29	98.58	99.53	99.53	99.53	99.29	99.29	99.53	99.53	99.29	100	100	100	100	100
	G18	KIHDDOKB_00674	88.42	88.42	88.65	89.1	89.81	90.43	90.12	92.13	94.12	93.67	94.33	94.37	98.11	98.11	98.11	98.58	98.58	98.58	98.58	97.87	97.16	97.16	97.4	97.64	97.4	98.05	94.51	98.11	98.82	98.11	99.05	99.29	99.29	98.58	99.53	99.53	99.53	99.29	99.29	99.53	99.53	99.29	100	100	100	100	100
	P10	KDEDJJAP_00421	88.42	88.42	88.65	89.1	89.81	90.43	90.12	92.13	94.12	93.67	94.33	94.37	98.11	98.11	98.11	98.58	98.58	98.58	98.58	97.87	97.16	97.16	97.4	97.64	97.4	98.05	94.51	98.11	98.82	98.11	99.05	99.29	99.29	98.58	99.53	99.53	99.53	99.29	99.29	99.53	99.53	99.29	100	100	100	100	100
	P10	KDEDJJAP_00871	88.42	88.42	88.65	89.1	89.81	90.43	90.12	92.13	94.12	93.67	94.33	94.37	98.11	98.11	98.11	98.58	98.58	98.58	98.58	97.87	97.16	97.16	97.4	97.64	97.4	98.05	94.51	98.11	98.82	98.11	99.05	99.29	99.29	98.58	99.53	99.53	99.53	99.29	99.29	99.53	99.53	99.29	100	100	100	100	100
	P10	KDEDJJAP_00987	88.42	88.42	88.65	89.1	89.81	90.43	90.12	92.13	94.12	93.67	94.33	94.37	98.11	98.11	98.11	98.58	98.58	98.58	98.58	97.87	97.16	97.16	97.4	97.64	97.4	98.05	94.51	98.11	98.82	98.11	99.05	99.29	99.29	98.58	99.53	99.53	99.53	99.29	99.29	99.53	99.53	99.29	100	100	100	100	100
	G18	KIHDDOKB_01073	88.18	88.18	88.42	89.1	89.81	90.43	90.12	91.84	93.87	93.43	94.09	94.08	97.87	97.87	97.87	98.35	98.35	98.35	98.35	97.64	96.93	96.93	97.16	97.4	97.16	97.81	94.27	98.38	98.58	97.87	98.82	99.05	99.05	98.35	99.29	99.29	99.29	99.05	99.05	99.29	99.29	99.53	99.76	99.76	99.76	99.76	99.76
	G18	KIHDDOKB_01218	88.18	88.18	88.42	89.1	89.81	90.43	90.12	91.84	93.87	93.43	94.09	94.08	97.87	97.87	97.87	98.35	98.35	98.35	98.35	97.64	96.93	96.93	97.16	97.4	97.16	97.81	94.27	98.38	98.58	97.87	98.82	99.05	99.05	98.35	99.29	99.29	99.29	99.05	99.05	99.29	99.29	99.53	99.76	99.76	99.76	99.76	99.76
	G18	KIHDDOKB_01402	88.18	88.18	88.42	89.1	89.81	90.43	90.12	91.84	93.87	93.43	94.09	94.08	97.87	97.87	97.87	98.35	98.35	98.35	98.35	97.64	96.93	96.93	97.16	97.4	97.16	97.81	94.27	98.38	98.58	97.87	98.82	99.05	99.05	98.35	99.29	99.29	99.29	99.05	99.05	99.29	99.29	99.53	99.76	99.76	99.76	99.76	99.76
	G18	KIHDDOKB_01530	88.18	88.18	88.42	89.1	89.81	90.43	90.12	91.84	93.87	93.43	94.09	94.08	97.87	97.87	97.87	98.35	98.35	98.35	98.35	97.64	96.93	96.93	97.16	97.4	97.16	97.81	94.27	98.38	98.58	97.87	98.82	99.05	99.05	98.35	99.29	99.29	99.29	99.05	99.05	99.29	99.29	99.53	99.76	99.76	99.76	99.76	99.76
	G18	KIHDDOKB_00292	87.94	88.18	88.18	88.78	89.51	90.12	89.81	91.55	93.87	93.43	93.85	93.8	97.64	97.87	97.87	98.35	98.35	98.35	98.35	97.64	96.93	96.93	97.16	97.4	96.93	97.57	94.03	97.57	98.35	98.11	98.58	99.05	99.05	98.11	99.05	99.05	99.05	99.29	98.82	99.05	99.05	98.82	99.53	99.53	99.53	99.53	99.53
	G18	KIHDDOKB_01471	88.18	88.42	88.42	88.78	89.51	90.12	89.81	91.84	93.87	93.43	94.09	94.08	97.87	97.87	97.87	98.35	98.35	98.35	98.35	97.64	96.93	96.93	97.16	97.4	97.16	97.81	94.27	97.84	98.58	98.35	98.82	99.29	99.29	98.35	99.29	99.29	99.29	99.53	99.05	99.29	99.29	99.05	99.76	99.76	99.76	99.76	99.76
			NEKOFPGG_00434	AKNPHEEL_00524	LAFNNIIH_00055	AKNPHEEL_00327	LAFNNIIH_01304	AKNPHEEL_00337	LAFNNIIH_01314	LAFNNIIH_00422	NEKOFPGG_01243	NEKOFPGG_01250	NEKOFPGG_01312	KIHDDOKB_00779	KIHDDOKB_00868	NEKOFPGG_00902	NEKOFPGG_00494	NEKOFPGG_00896	NEKOFPGG_00483	LAFNNIIH_00362	NEKOFPGG_00744	LAFNNIIH_00326	NEKOFPGG_01315	NEKOFPGG_00616	NEKOFPGG_01251	NEKOFPGG_00965	KDEDJJAP_00814	LAFNNIIH_00967	LAFNNIIH_00114	KIHDDOKB_01214	KIHDDOKB_01386	KIHDDOKB_01312	KDEDJJAP_00193	KDEDJJAP_00454	KDEDJJAP_01432	KIHDDOKB_01328	KIHDDOKB_01128	KIHDDOKB_01436	KDEDJJAP_00568	KIHDDOKB_01254	KIHDDOKB_00860	LAFNNIIH_00526	LAFNNIIH_01270	KIHDDOKB_01272	KIHDDOKB_00272	KIHDDOKB_00284	KIHDDOKB_00674	KDEDJJAP_00421	KDEDJJAP_00871
[truncated: 7 more columns]

## Sheet: IS5
	IS5_1	C1	AKNPHEEL_01325	100	96.92	97.21	97.21	97.26	97.26	97.26	97.95	97.95	97.95	97.95	97.95	97.95	92.47	95.21	95.55	95.27	95.64	94.52	94.86	95.55	95.55	93.96	95.77	95.77	96.58	96.23	96.23	96.23	96.92	94.86	57.25	57.65	53.81	54.67	55.02	55.39	56.21	56.51	56.51	56.85	56.16	56.16	56.51	56.85	56.85
		P21	NEKOFPGG_01249	96.92	100	97.61	97.61	97.6	97.6	97.6	98.29	98.29	98.29	98.29	98.29	97.95	92.83	95.55	95.89	94.91	95.27	94.86	95.21	95.89	95.89	96.23	96.23	96.23	96.92	96.58	96.58	96.58	97.26	96.23	56.86	57.25	53.81	55.02	55.36	55.76	56.21	56.51	56.85	57.19	56.16	56.16	56.51	56.85	56.85
		P21	NEKOFPGG_01316	97.21	97.61	100	100	98.41	98.41	98.41	99.2	99.2	99.2	99.2	99.2	98.8	95.22	95.62	96.41	95.3	95.73	94.82	94.82	95.62	95.62	96.02	96.02	96.02	96.81	96.81	96.81	96.81	97.21	96.02	56.72	57.14	54.76	57.26	57.66	56.14	56.63	56.97	57.37	57.77	56.57	56.57	56.97	57.37	57.37
		P21	NEKOFPGG_01368	97.21	97.61	100	100	98.41	98.41	98.41	99.2	99.2	99.2	99.2	99.2	98.8	95.22	95.62	96.41	95.3	95.73	94.82	94.82	95.62	95.62	96.02	96.02	96.02	96.81	96.81	96.81	96.81	97.21	96.02	56.72	57.14	54.76	57.26	57.66	56.14	56.63	56.97	57.37	57.77	56.57	56.57	56.97	57.37	57.37
		P21	NEKOFPGG_00784	97.26	97.6	98.41	98.41	100	100	100	99.32	99.32	99.32	99.32	99.32	98.97	93.19	95.89	96.23	96.36	96.73	95.89	96.23	97.6	97.6	96.58	96.58	96.58	97.26	96.92	96.92	96.92	97.6	96.58	58.04	58.43	55.24	56.4	56.75	56.88	57.24	57.53	57.88	58.22	57.19	57.19	57.53	57.88	57.88
		P54	LAFNNIIH_00696	97.26	97.6	98.41	98.41	100	100	100	99.32	99.32	99.32	99.32	99.32	98.97	93.19	95.89	96.23	96.36	96.73	95.89	96.23	97.6	97.6	96.58	96.58	96.58	97.26	96.92	96.92	96.92	97.6	96.58	58.04	58.43	55.24	56.4	56.75	56.88	57.24	57.53	57.88	58.22	57.19	57.19	57.53	57.88	57.88
		P54	LAFNNIIH_01210	97.26	97.6	98.41	98.41	100	100	100	99.32	99.32	99.32	99.32	99.32	98.97	93.19	95.89	96.23	96.36	96.73	95.89	96.23	97.6	97.6	96.58	96.58	96.58	97.26	96.92	96.92	96.92	97.6	96.58	58.04	58.43	55.24	56.4	56.75	56.88	57.24	57.53	57.88	58.22	57.19	57.19	57.53	57.88	57.88
		P21	NEKOFPGG_00195	97.95	98.29	99.2	99.2	99.32	99.32	99.32	100	100	100	100	100	99.66	93.91	96.58	96.92	96.36	96.73	95.89	96.23	96.92	96.92	97.26	97.26	97.26	97.95	97.6	97.6	97.6	98.29	97.26	57.65	58.04	54.76	56.06	56.4	56.51	56.9	57.19	57.53	57.88	56.85	56.85	57.19	57.53	57.53
		P21	NEKOFPGG_00241	97.95	98.29	99.2	99.2	99.32	99.32	99.32	100	100	100	100	100	99.66	93.91	96.58	96.92	96.36	96.73	95.89	96.23	96.92	96.92	97.26	97.26	97.26	97.95	97.6	97.6	97.6	98.29	97.26	57.65	58.04	54.76	56.06	56.4	56.51	56.9	57.19	57.53	57.88	56.85	56.85	57.19	57.53	57.53
		P21	NEKOFPGG_00993	97.95	98.29	99.2	99.2	99.32	99.32	99.32	100	100	100	100	100	99.66	93.91	96.58	96.92	96.36	96.73	95.89	96.23	96.92	96.92	97.26	97.26	97.26	97.95	97.6	97.6	97.6	98.29	97.26	57.65	58.04	54.76	56.06	56.4	56.51	56.9	57.19	57.53	57.88	56.85	56.85	57.19	57.53	57.53
		P21	NEKOFPGG_01050	97.95	98.29	99.2	99.2	99.32	99.32	99.32	100	100	100	100	100	99.66	93.91	96.58	96.92	96.36	96.73	95.89	96.23	96.92	96.92	97.26	97.26	97.26	97.95	97.6	97.6	97.6	98.29	97.26	57.65	58.04	54.76	56.06	56.4	56.51	56.9	57.19	57.53	57.88	56.85	56.85	57.19	57.53	57.53
		P21	NEKOFPGG_01259	97.95	98.29	99.2	99.2	99.32	99.32	99.32	100	100	100	100	100	99.66	93.91	96.58	96.92	96.36	96.73	95.89	96.23	96.92	96.92	97.26	97.26	97.26	97.95	97.6	97.6	97.6	98.29	97.26	57.65	58.04	54.76	56.06	56.4	56.51	56.9	57.19	57.53	57.88	56.85	56.85	57.19	57.53	57.53
		P21	NEKOFPGG_01318	97.95	97.95	98.8	98.8	98.97	98.97	98.97	99.66	99.66	99.66	99.66	99.66	100	93.55	96.23	96.58	96	96.36	95.55	95.89	96.58	96.58	96.92	96.92	96.92	97.6	97.26	97.26	97.26	97.95	96.92	57.65	58.04	54.29	55.71	56.06	56.13	57.24	57.53	57.19	57.53	57.19	57.19	57.53	57.88	57.88
		G18	KIHDDOKB_00859	92.47	92.83	95.22	95.22	93.19	93.19	93.19	93.91	93.91	93.91	93.91	93.91	93.55	100	95.34	95.7	94.27	94.66	94.62	94.98	94.98	94.98	96.06	96.06	96.06	95.34	96.06	96.06	96.06	95.7	95.34	57.25	57.65	55.24	55.07	55.43	55.08	56.32	56.27	56.63	56.99	55.91	55.91	56.27	56.63	56.63
		G18	KIHDDOKB_01213	95.21	95.55	95.62	95.62	95.89	95.89	95.89	96.58	96.58	96.58	96.58	96.58	96.23	95.34	100	98.29	96	96.36	95.21	95.55	96.23	96.23	96.58	96.58	96.58	96.58	96.92	96.92	96.92	97.6	96.92	57.25	57.65	54.29	55.36	55.71	55.76	56.55	56.51	56.85	57.19	56.16	56.16	56.51	56.85	56.85
		P10	KDEDJJAP_00916	95.55	95.89	96.41	96.41	96.23	96.23	96.23	96.92	96.92	96.92	96.92	96.92	96.58	95.7	98.29	100	95.64	96	94.86	95.21	95.89	95.89	96.23	96.23	96.23	96.92	96.58	96.58	96.58	97.26	96.58	57.65	58.04	55.24	55.71	56.06	56.13	56.9	56.85	57.19	57.53	56.51	56.51	56.85	57.19	57.19
		G18	KIHDDOKB_00089	95.27	94.91	95.3	95.3	96.36	96.36	96.36	96.36	96.36	96.36	96.36	96.36	96	94.27	96	95.64	100	98.91	95.64	96	97.09	97.09	97.09	97.09	97.09	96.36	96.73	96.73	96.73	97.45	96.36	57.66	58.06	54.4	55.51	55.88	56.13	56.78	56.73	57.45	57.82	56.36	56.36	56.73	57.09	57.09
		P10	KDEDJJAP_01252	95.64	95.27	95.73	95.73	96.73	96.73	96.73	96.73	96.73	96.73	96.73	96.73	96.36	94.66	96.36	96	98.91	100	96	96.36	97.45	97.45	97.45	97.45	97.45	96.73	97.09	97.09	97.09	97.82	96.73	58.87	59.27	55.44	56.25	56.62	55.76	57.14	57.09	57.82	58.18	56.73	56.73	57.09	57.45	57.45
		G18	KIHDDOKB_00300	94.52	94.86	94.82	94.82	95.89	95.89	95.89	95.89	95.89	95.89	95.89	95.89	95.55	94.62	95.21	94.86	95.64	96	100	97.6	97.6	97.6	97.95	97.95	97.95	97.26	97.6	97.6	97.6	97.6	97.26	57.25	57.65	55.24	56.4	56.75	56.88	56.9	57.19	57.53	57.88	57.53	57.53	57.19	57.53	57.53
		G18	KIHDDOKB_01302	94.86	95.21	94.82	94.82	96.23	96.23	96.23	96.23	96.23	96.23	96.23	96.23	95.89	94.98	95.55	95.21	96	96.36	97.6	100	97.95	97.95	98.29	98.29	98.29	97.6	97.95	97.95	97.95	97.95	97.6	57.65	58.04	55.24	56.06	56.4	56.51	57.24	57.53	57.88	58.22	57.19	57.19	57.53	57.88	57.88
		G18	KIHDDOKB_00874	95.55	95.89	95.62	95.62	97.6	97.6	97.6	96.92	96.92	96.92	96.92	96.92	96.58	94.98	96.23	95.89	97.09	97.45	97.6	97.95	100	100	98.29	98.29	98.29	97.6	97.95	97.95	97.95	97.95	97.6	58.04	58.43	55.71	56.06	56.4	56.88	57.24	57.53	57.88	58.22	57.19	57.19	57.53	57.88	57.88
		P10	KDEDJJAP_00712	95.55	95.89	95.62	95.62	97.6	97.6	97.6	96.92	96.92	96.92	96.92	96.92	96.58	94.98	96.23	95.89	97.09	97.45	97.6	97.95	100	100	98.29	98.29	98.29	97.6	97.95	97.95	97.95	97.95	97.6	58.04	58.43	55.71	56.06	56.4	56.88	57.24	57.53	57.88	58.22	57.19	57.19	57.53	57.88	57.88
		P54	LAFNNIIH_00927	93.96	96.23	96.02	96.02	96.58	96.58	96.58	97.26	97.26	97.26	97.26	97.26	96.92	96.06	96.58	96.23	97.09	97.45	97.95	98.29	98.29	98.29	100	98.19	98.19	98.63	98.97	98.97	98.97	98.97	95.77	58.43	58.82	55.71	56.4	56.75	57.25	57.93	58.22	58.56	58.9	57.88	57.88	58.22	58.56	58.56
		P54	LAFNNIIH_00209	95.77	96.23	96.02	96.02	96.58	96.58	96.58	97.26	97.26	97.26	97.26	97.26	96.92	96.06	96.58	96.23	97.09	97.45	97.95	98.29	98.29	98.29	98.19	100	100	98.63	98.97	98.97	98.97	98.97	97.28	58.43	58.82	55.71	56.4	56.75	57.25	57.93	58.22	58.56	58.9	57.88	57.88	58.22	58.56	58.56
		P54	LAFNNIIH_00441	95.77	96.23	96.02	96.02	96.58	96.58	96.58	97.26	97.26	97.26	97.26	97.26	96.92	96.06	96.58	96.23	97.09	97.45	97.95	98.29	98.29	98.29	98.19	100	100	98.63	98.97	98.97	98.97	98.97	97.28	58.43	58.82	55.71	56.4	56.75	57.25	57.93	58.22	58.56	58.9	57.88	57.88	58.22	58.56	58.56
		P10	KDEDJJAP_00846	96.58	96.92	96.81	96.81	97.26	97.26	97.26	97.95	97.95	97.95	97.95	97.95	97.6	95.34	96.58	96.92	96.36	96.73	97.26	97.6	97.6	97.6	98.63	98.63	98.63	100	98.97	98.97	98.97	98.97	98.63	58.82	59.22	56.67	57.09	57.44	57.62	58.28	58.56	58.9	59.25	58.22	58.22	58.56	58.9	58.9
		G18	KIHDDOKB_00039	96.23	96.58	96.81	96.81	96.92	96.92	96.92	97.6	97.6	97.6	97.6	97.6	97.26	96.06	96.92	96.58	96.73	97.09	97.6	97.95	97.95	97.95	98.97	98.97	98.97	98.97	100	100	100	99.32	98.97	58.43	58.82	56.19	56.4	56.75	56.88	57.59	57.88	58.22	58.56	57.53	57.53	57.88	58.22	58.22
		G18	KIHDDOKB_00119	96.23	96.58	96.81	96.81	96.92	96.92	96.92	97.6	97.6	97.6	97.6	97.6	97.26	96.06	96.92	96.58	96.73	97.09	97.6	97.95	97.95	97.95	98.97	98.97	98.97	98.97	100	100	100	99.32	98.97	58.43	58.82	56.19	56.4	56.75	56.88	57.59	57.88	58.22	58.56	57.53	57.53	57.88	58.22	58.22
		G18	KIHDDOKB_00531	96.23	96.58	96.81	96.81	96.92	96.92	96.92	97.6	97.6	97.6	97.6	97.6	97.26	96.06	96.92	96.58	96.73	97.09	97.6	97.95	97.95	97.95	98.97	98.97	98.97	98.97	100	100	100	99.32	98.97	58.43	58.82	56.19	56.4	56.75	56.88	57.59	57.88	58.22	58.56	57.53	57.53	57.88	58.22	58.22
		P10	KDEDJJAP_01249	96.92	97.26	97.21	97.21	97.6	97.6	97.6	98.29	98.29	98.29	98.29	98.29	97.95	95.7	97.6	97.26	97.45	97.82	97.6	97.95	97.95	97.95	98.97	98.97	98.97	98.97	99.32	99.32	99.32	100	98.97	58.04	58.43	55.71	56.4	56.75	56.88	57.59	57.88	58.22	58.56	57.53	57.53	57.88	58.22	58.22
		P10	KDEDJJAP_00134	94.86	96.23	96.02	96.02	96.58	96.58	96.58	97.26	97.26	97.26	97.26	97.26	96.92	95.34	96.92	96.58	96.36	96.73	97.26	97.6	97.6	97.6	95.77	97.28	97.28	98.63	98.97	98.97	98.97	98.97	100	58.04	58.43	55.71	56.4	56.75	56.88	57.59	57.88	58.22	58.56	57.53	57.53	57.88	58.22	58.22
	IS5_2	C1	AKNPHEEL_00169	57.25	56.86	56.72	56.72	58.04	58.04	58.04	57.65	57.65	57.65	57.65	57.65	57.65	57.25	57.25	57.65	57.66	58.87	57.25	57.65	58.04	58.04	58.43	58.43	58.43	58.82	58.43	58.43	58.43	58.04	58.04	100	97.66	91.04	90.62	91.02	86.42	87.11	88.67	89.45	89.06	88.67	88.67	89.06	89.45	89.45
		P21	NEKOFPGG_00073	57.65	57.25	57.14	57.14	58.43	58.43	58.43	58.04	58.04	58.04	58.04	58.04	58.04	57.65	57.65	58.04	58.06	59.27	57.65	58.04	58.43	58.43	58.82	58.82	58.82	59.22	58.82	58.82	58.82	58.43	58.43	97.66	100	91.04	91.02	91.41	87.24	87.89	89.06	90.23	89.84	89.45	89.45	89.84	90.23	90.23
		P54	LAFNNIIH_00242	53.81	53.81	54.76	54.76	55.24	55.24	55.24	54.76	54.76	54.76	54.76	54.76	54.29	55.24	54.29	55.24	54.4	55.44	55.24	55.24	55.71	55.71	55.71	55.71	55.71	56.67	56.19	56.19	56.19	55.71	55.71	91.04	91.04	100	97.7	98.16	86.17	88.94	91.24	91.24	90.78	90.32	90.32	90.78	91.24	91.24
		P21	NEKOFPGG_00642	54.67	55.02	57.26	57.26	56.4	56.4	56.4	56.06	56.06	56.06	56.06	56.06	55.71	55.07	55.36	55.71	55.51	56.25	56.4	56.06	56.06	56.06	56.4	56.4	56.4	57.09	56.4	56.4	56.4	56.4	56.4	90.62	91.02	97.7	100	99.66	85.39	87.16	88.51	88.85	88.51	88.18	88.18	88.51	88.85	88.85
		P54	LAFNNIIH_00259	55.02	55.36	57.66	57.66	56.75	56.75	56.75	56.4	56.4	56.4	56.4	56.4	56.06	55.43	55.71	56.06	55.88	56.62	56.75	56.4	56.4	56.4	56.75	56.75	56.75	57.44	56.75	56.75	56.75	56.75	56.75	91.02	91.41	98.16	99.66	100	85.39	87.5	88.85	89.19	88.85	88.51	88.51	88.85	89.19	89.19
		G18	KIHDDOKB_01232	55.39	55.76	56.14	56.14	56.88	56.88	56.88	56.51	56.51	56.51	56.51	56.51	56.13	55.08	55.76	56.13	56.13	55.76	56.88	56.51	56.88	56.88	57.25	57.25	57.25	57.62	56.88	56.88	56.88	56.88	56.88	86.42	87.24	86.17	85.39	85.39	100	93.66	94.07	96.67	95.93	96.67	97.04	95.56	95.93	95.93
		G18	KIHDDOKB_01019	56.21	56.21	56.63	56.63	57.24	57.24	57.24	56.9	56.9	56.9	56.9	56.9	57.24	56.32	56.55	56.9	56.78	57.14	56.9	57.24	57.24	57.24	57.93	57.93	57.93	58.28	57.59	57.59	57.59	57.59	57.59	87.11	87.89	88.94	87.16	87.5	93.66	100	96.3	96.97	96.97	97.31	96.97	97.64	97.98	97.98
		P21	NEKOFPGG_01191	56.51	56.51	56.97	56.97	57.53	57.53	57.53	57.19	57.19	57.19	57.19	57.19	57.53	56.27	56.51	56.85	56.73	57.09	57.19	57.53	57.53	57.53	58.22	58.22	58.22	58.56	57.88	57.88	57.88	57.88	57.88	88.67	89.06	91.24	88.51	88.85	94.07	96.3	100	97.32	97.32	97.66	97.32	97.99	98.33	98.33
		G18	KIHDDOKB_00221	56.51	56.85	57.37	57.37	57.88	57.88	57.88	57.53	57.53	57.53	57.53	57.53	57.19	56.63	56.85	57.19	57.45	57.82	57.53	57.88	57.88	57.88	58.56	58.56	58.56	58.9	58.22	58.22	58.22	58.22	58.22	89.45	90.23	91.24	88.85	89.19	96.67	96.97	97.32	100	99.33	98.33	98.66	98.66	99	99
		G18	KIHDDOKB_00230	56.85	57.19	57.77	57.77	58.22	58.22	58.22	57.88	57.88	57.88	57.88	57.88	57.53	56.99	57.19	57.53	57.82	58.18	57.88	58.22	58.22	58.22	58.9	58.9	58.9	59.25	58.56	58.56	58.56	58.56	58.56	89.06	89.84	90.78	88.51	88.85	95.93	96.97	97.32	99.33	100	98.33	97.99	98.66	99	99
		G18	KIHDDOKB_00971	56.16	56.16	56.57	56.57	57.19	57.19	57.19	56.85	56.85	56.85	56.85	56.85	57.19	55.91	56.16	56.51	56.36	56.73	57.53	57.19	57.19	57.19	57.88	57.88	57.88	58.22	57.53	57.53	57.53	57.53	57.53	88.67	89.45	90.32	88.18	88.51	96.67	97.31	97.66	98.33	98.33	100	99.67	99	99.33	99.33
		G18	KIHDDOKB_01239	56.16	56.16	56.57	56.57	57.19	57.19	57.19	56.85	56.85	56.85	56.85	56.85	57.19	55.91	56.16	56.51	56.36	56.73	57.53	57.19	57.19	57.19	57.88	57.88	57.88	58.22	57.53	57.53	57.53	57.53	57.53	88.67	89.45	90.32	88.18	88.51	97.04	96.97	97.32	98.66	97.99	99.67	100	98.66	99	99
		G18	KIHDDOKB_00390	56.51	56.51	56.97	56.97	57.53	57.53	57.53	57.19	57.19	57.19	57.19	57.19	57.53	56.27	56.51	56.85	56.73	57.09	57.19	57.53	57.53	57.53	58.22	58.22	58.22	58.56	57.88	57.88	57.88	57.88	57.88	89.06	89.84	90.78	88.51	88.85	95.56	97.64	97.99	98.66	98.66	99	98.66	100	99.67	99.67
		G18	KIHDDOKB_00298	56.85	56.85	57.37	57.37	57.88	57.88	57.88	57.53	57.53	57.53	57.53	57.53	57.88	56.63	56.85	57.19	57.09	57.45	57.53	57.88	57.88	57.88	58.56	58.56	58.56	58.9	58.22	58.22	58.22	58.22	58.22	89.45	90.23	91.24	88.85	89.19	95.93	97.98	98.33	99	99	99.33	99	99.67	100	100
		G18	KIHDDOKB_00732	56.85	56.85	57.37	57.37	57.88	57.88	57.88	57.53	57.53	57.53	57.53	57.53	57.88	56.63	56.85	57.19	57.09	57.45	57.53	57.88	57.88	57.88	58.56	58.56	58.56	58.9	58.22	58.22	58.22	58.22	58.22	89.45	90.23	91.24	88.85	89.19	95.93	97.98	98.33	99	99	99.33	99	99.67	100	100
		P10	KDEDJJAP_01276	56.85	56.85	57.37	57.37	57.88	57.88	57.88	57.53	57.53	57.53	57.53	57.53	57.88	56.63	56.85	57.19	57.09	57.45	57.53	57.88	57.88	57.88	58.56	58.56	58.56	58.9	58.22	58.22	58.22	58.22	58.22	89.45	90.23	91.24	88.85	89.19	95.93	97.98	98.33	99	99	99.33	99	99.67	100	100
		G18	KIHDDOKB_00315	56.51	56.51	56.97	56.97	57.53	57.53	57.53	57.19	57.19	57.19	57.19	57.19	57.53	56.63	56.51	56.85	57.09	57.45	57.53	57.88	57.88	57.88	58.56	58.56	58.56	58.56	57.88	57.88	57.88	57.88	57.88	89.06	89.84	90.78	88.51	88.85	95.56	97.64	97.99	98.66	98.66	99	98.66	99.33	99.67	99.67
		P10	KDEDJJAP_00819	56.51	56.51	56.97	56.97	57.53	57.53	57.53	57.19	57.19	57.19	57.19	57.19	57.53	56.27	56.51	56.85	56.73	57.09	57.19	57.53	57.53	57.53	58.22	58.22	58.22	58.56	57.88	57.88	57.88	57.88	57.88	89.06	89.84	91.24	88.51	88.85	95.93	97.31	97.66	99	98.33	98.66	99	99	99.33	99.33
		P10	KDEDJJAP_01263	56.51	56.51	56.97	56.97	57.53	57.53	57.53	57.19	57.19	57.19	57.19	57.19	57.53	56.27	56.51	56.85	56.73	57.09	57.19	57.53	57.53	57.53	58.22	58.22	58.22	58.56	57.88	57.88	57.88	57.88	57.88	89.06	89.84	91.24	88.51	88.85	95.93	97.31	97.66	99	98.33	98.66	99	99	99.33	99.33
		P10	KDEDJJAP_01267	56.51	56.51	56.97	56.97	57.53	57.53	57.53	57.19	57.19	57.19	57.19	57.19	57.53	56.27	56.51	56.85	56.73	57.09	57.19	57.53	57.53	57.53	58.22	58.22	58.22	58.56	57.88	57.88	57.88	57.88	57.88	89.06	89.84	91.24	88.51	88.85	95.93	97.31	97.66	99	98.33	98.66	99	99	99.33	99.33
		G18	KIHDDOKB_01072	56.51	56.51	57.37	57.37	57.53	57.53	57.53	57.19	57.19	57.19	57.19	57.19	57.53	56.27	56.51	56.85	56.73	57.09	57.19	57.53	57.53	57.53	58.22	58.22	58.22	58.56	57.88	57.88	57.88	57.88	57.88	89.06	89.84	91.24	88.51	88.85	95.93	97.31	97.66	99	98.33	98.66	99	99	99.33	99.33
		G18	KIHDDOKB_00673	56.85	56.85	57.37	57.37	57.88	57.88	57.88	57.53	57.53	57.53	57.53	57.53	57.88	56.63	56.85	57.19	57.09	57.45	57.53	57.88	57.88	57.88	58.56	58.56	58.56	58.9	58.22	58.22	58.22	58.22	58.22	89.06	89.84	91.24	88.85	89.19	95.93	97.31	97.66	99	98.33	98.66	99	99	99.33	99.33
		P10	KDEDJJAP_00391	56.85	56.85	57.37	57.37	57.88	57.88	57.88	57.53	57.53	57.53	57.53	57.53	57.88	56.63	56.85	57.19	57.09	57.45	57.53	57.88	57.88	57.88	58.56	58.56	58.56	58.9	58.22	58.22	58.22	58.22	58.22	89.45	90.23	91.24	88.85	89.19	96.3	97.64	97.99	99.33	98.66	99	99.33	99.33	99.67	99.67
		P10	KDEDJJAP_01004	56.85	56.85	57.37	57.37	57.88	57.88	57.88	57.53	57.53	57.53	57.53	57.53	57.88	56.63	56.85	57.19	57.09	57.45	57.53	57.88	57.88	57.88	58.56	58.56	58.56	58.9	58.22	58.22	58.22	58.22	58.22	89.45	90.23	91.24	88.85	89.19	96.3	97.64	97.99	99.33	98.66	99	99.33	99.33	99.67	99.67
				AKNPHEEL_01325	NEKOFPGG_01249	NEKOFPGG_01316	NEKOFPGG_01368	NEKOFPGG_00784	LAFNNIIH_00696	LAFNNIIH_01210	NEKOFPGG_00195	NEKOFPGG_00241	NEKOFPGG_00993	NEKOFPGG_01050	NEKOFPGG_01259	NEKOFPGG_01318	KIHDDOKB_00859	KIHDDOKB_01213	KDEDJJAP_00916	KIHDDOKB_00089	KDEDJJAP_01252	KIHDDOKB_00300	KIHDDOKB_01302	KIHDDOKB_00874	KDEDJJAP_00712	LAFNNIIH_00927	LAFNNIIH_00209	LAFNNIIH_00441	KDEDJJAP_00846	KIHDDOKB_00039	KIHDDOKB_00119	KIHDDOKB_00531	KDEDJJAP_01249	KDEDJJAP_00134	AKNPHEEL_00169	NEKOFPGG_00073	LAFNNIIH_00242	NEKOFPGG_00642	LAFNNIIH_00259	KIHDDOKB_01232	KIHDDOKB_01019	NEKOFPGG_01191	KIHDDOKB_00221	KIHDDOKB_00230	KIHDDOKB_00971	KIHDDOKB_01239	KIHDDOKB_00390	KIHDDOKB_00298	KIHDDOKB_00732
[truncated: 9 more columns]
